# Supplementary material for: The Crosstalk between the EGFR and IFN-γ Pathways and Synergistic Roles in Survival Prediction and Immune Escape in Gliomas
Source: Brain Sci. 2023 Sep 20;13(9):1349. doi: 10.3390/brainsci13091349 (PMC10526459; doi:10.3390/brainsci13091349)
Supplement: Supplementary file 1 [file brainsci-13-01349-s001.zip]

Archive with 2 entries (2 files):
- Supplemental Figure S1.jpg
- Supplemental Figure S2.jpg
